# Supplementary material for: MAGEA4 Coated Extracellular Vesicles Are Stable and Can Be Assembled In Vitro
Source: Int J Mol Sci. 2021 May 14;22(10):5208. doi: 10.3390/ijms22105208 (PMC8155938; doi:10.3390/ijms22105208)
Supplement: Supplementary file 1 [file ijms-22-05208-s001.zip]

Archive with 1 entries (1 files):
- ijms-1194584-SUP-PROOF DONE.pdf
